# Supplementary material for: Paraoxonase 2 (PON2) Deficiency Reproduces Lipid Alterations of Diabetic and Inflammatory Glomerular Disease and Affects TRPC6 Signaling
Source: Cells. 2022 Nov 16;11(22):3625. doi: 10.3390/cells11223625 (PMC9688324; doi:10.3390/cells11223625)
Supplement: Supplementary file 1 [file cells-11-03625-s001.zip]

Archive with 1 entries (1 files):
- cells-1986621-supplementary.pdf
